# Supplementary material for: SIGMA: A System for Integrative Genomic Microarray Analysis of Cancer Genomes
Source: BMC Genomics. 2006 Dec 27;7:324. doi: 10.1186/1471-2164-7-324 (PMC1764892; doi:10.1186/1471-2164-7-324)
Supplement: Additional file 1 — List of cell lines in database. Detailed description of all the cell lines. [file 1471-2164-7-324-S1.xls]

## Sheet: Sheet1
Additional file 1 - List of cell lines in database
Name	ATCC_Number	Array_Platform	Ref_DNA_Source	Tissue	Classifier
786O	CRL-1932	AFFY_100K	N/A	Kidney	Renal Cell Adenocarcinoma, NCI-60
A2058	CRL-11147D	BCCRC_BAC	PM	Skin	Melanoma
A498	HTB-44	AFFY_100K	N/A	Kidney	Renal Cell Carcinoma
A549	CCL-185	AFFY_100K	N/A	Lung	Non-Small Cell Lung Cancer (NSCLC), Adenocarcinoma (AC), NCI-60
A549	CCL-185	BCCRC_BAC	PM	Lung	Non-Small Cell Lung Cancer (NSCLC), Adenocarcinoma (AC), NCI-60
ACHN	CRL-1611	AFFY_100K	N/A	Kidney	Renal Cell Carcinoma, NCI-60
BL10	N/A	AFFY_10K	N/A	Blood	Lymphoblast Cell Line (BL)
BL128	CRL-5947	AFFY_10K	N/A	Blood	Lymphoblast Cell Line (BL)
BL1395	CRL-5957	AFFY_10K	N/A	Blood	Lymphoblast Cell Line (BL)
BL1607	CRL-5953	BCCRC_BAC	PM	Blood	Lymphoblast Cell Line (BL)
BL1672	CRL-5959	BCCRC_BAC	PM	Blood	Lymphoblast Cell Line (BL)
BL2107	CRL-5966	AFFY_10K	N/A	Blood	Lymphoblast Cell Line (BL)
BL2107	CRL-5966	BCCRC_BAC	PM	Blood	Lymphoblast Cell Line (BL)
BL2141	CRL-5955	AFFY_10K	N/A	Blood	Lymphoblast Cell Line (BL)
BL2141	CRL-5955	BCCRC_BAC	PM	Blood	Lymphoblast Cell Line (BL)
BL2171	CRL-5969	AFFY_10K	N/A	Blood	Lymphoblast Cell Line (BL)
BL2171	CRL-5969	BCCRC_BAC	PM	Blood	Lymphoblast Cell Line (BL)
BL2195	CRL-5956	BCCRC_BAC	PM	Blood	Lymphoblast Cell Line (BL)
BL289	N/A	AFFY_10K	N/A	Blood	Lymphoblast Cell Line (BL)
BL289	N/A	BCCRC_BAC	PM	Blood	Lymphoblast Cell Line (BL)
BT474	HTB-20	BCCRC_BAC	PF	Breast	Ductal Carcinoma (DC)
BT474	HTB-20	STANFORD_CDNA	F	Breast	Ductal Carcinoma (DC)
BT474	HTB-20	AFFY_10K	N/A	Breast	Ductal Carcinoma (DC)
BT549	HTB-122	AFFY_100K	N/A	Breast	Ductal Carcinoma (DC), NCI-60
C4_I	CRL-1594	BCCRC_BAC	PF	Cervix	Carcinoma
CAKI1	HTB-46	AFFY_100K	N/A	Kidney	Renal Cell Carcinoma, NCI-60
CaSki	CRL-1550	BCCRC_BAC	PF	Cervix	Epidermoid Carcinoma
CCRF_CEM	CCL-119	AFFY_100K	N/A	Blood	Acute Lymphoblastic Leukemia, NCI-60
COLO205	CCL-222	AFFY_100K	N/A	Colon	Colorectal Adenocarcinoma (AC), NCI-60
DOHH2	N/A	BCCRC_BAC	PM	Lymphoid	Transformed Follicular Lymphoma
DoTc2_4510	CRL-7920	BCCRC_BAC	PF	Cervix	Carcinoma
DU145	HTB-81	AFFY_100K	N/A	Prostate	Adenocarcinoma (AC), NCI-60
DU145	HTB-81	BCCRC_BAC	PM	Prostate	Adenocarcinoma (AC), NCI-60
EKVX	N/A	AFFY_100K	N/A	Lung	Non-Small Cell Lung Cancer (NSCLC), Adenocarcinoma (AC), NCI-60
G361	CRL-1424	BCCRC_BAC	PM	Skin	Melanoma
Granta519	N/A	BCCRC_BAC	PM	Lymphoid	Mantle Cell Lymphoma (MCL)
H1155	CRL-5818	BCCRC_BAC	PM	Lung	Non-Small Cell Lung Cancer (NSCLC), Large Cell Carcinoma (LCC)
H1184	CRL-5858	AFFY_100K	N/A	Lung	Small Cell Lung Cancer (SCLC)
H1184	CRL-5858	BCCRC_BAC	PM	Lung	Small Cell Lung Cancer (SCLC)
H1184	CRL-5859	STANFORD_CDNA	M	Lung	Small Cell Lung Cancer (SCLC)
H128	HTB-120	STANFORD_CDNA	M	Lung	Small Cell Lung Cancer (SCLC)
H128	HTB-120	AFFY_10K	N/A	Lung	Small Cell Lung Cancer (SCLC)
H1299	CRL-5803	BCCRC_BAC	PM	Lung	Non-Small Cell Lung Cancer (NSCLC), Large Cell Carcinoma (LCC)
H1395	CRL-5868	BCCRC_BAC	PM	Lung	Non-Small Cell Lung Cancer (NSCLC), Adenocarcinoma (AC)
H1395	CRL-5868	BCCRC_MEDIP	N/A	Lung	Non-Small Cell Lung Cancer (NSCLC), Adenocarcinoma (AC)
H1395	CRL-5868	AFFY_10K	N/A	Lung	Non-Small Cell Lung Cancer (NSCLC), Adenocarcinoma (AC)
H1437	CRL-5872	AFFY_100K	N/A	Lung	Non-Small Cell Lung Cancer (NSCLC), Adenocarcinoma (AC)
H1450	N/A	STANFORD_CDNA	M	Lung	Small Cell Lung Cancer (SCLC)
H146	HTB-173	BCCRC_BAC	PM	Lung	Small Cell Lung Cancer (SCLC)
H146	HTB-174	STANFORD_CDNA	M	Lung	Small Cell Lung Cancer (SCLC)
H157	CRL-5802	AFFY_100K	N/A	Lung	Non-Small Cell Lung Cancer (NSCLC), Squamous Cell Carcinoma (SqCC)
H157	CRL-5802	BCCRC_BAC	PM	Lung	Non-Small Cell Lung Cancer (NSCLC), Squamous Cell Carcinoma (SqCC)
H1607	N/A	AFFY_100K	N/A	Lung	Small Cell Lung Cancer (SCLC)
H1607	N/A	BCCRC_BAC	PM	Lung	Small Cell Lung Cancer (SCLC)
H1607	N/A	STANFORD_CDNA	M	Lung	Small Cell Lung Cancer (SCLC)
H1648	CRL-5882	BCCRC_BAC	PM	Lung	Non-Small Cell Lung Cancer (NSCLC), Adenocarcinoma (AC)
H1648	CRL-5882	AFFY_10K	N/A	Lung	Non-Small Cell Lung Cancer (NSCLC), Adenocarcinoma (AC)
H1650	CRL-5883	BCCRC_BAC	PM	Lung	Non-Small Cell Lung Cancer (NSCLC), Adenocarcinoma (AC)
H1666	CRL-5885	BCCRC_BAC	PM	Lung	Non-Small Cell Lung Cancer (NSCLC), Adenocarcinoma (AC)
H1672	CRL-5886	BCCRC_BAC	PM	Lung	Small Cell Lung Cancer (SCLC)
H1672	CRL-5886	STANFORD_CDNA	M	Lung	Small Cell Lung Cancer (SCLC)
H1781	CRL-5894	BCCRC_BAC	PM	Lung	Non-Small Cell Lung Cancer (NSCLC), Adenocarcinoma (AC)
H1819	CRL-5897	AFFY_100K	N/A	Lung	Non-Small Cell Lung Cancer (NSCLC), Adenocarcinoma (AC)
H1819	CRL-5897	BCCRC_BAC	PM	Lung	Non-Small Cell Lung Cancer (NSCLC), Adenocarcinoma (AC)
H187	CRL-5804	BCCRC_BAC	PM	Lung	Small Cell Lung Cancer (SCLC)
H187	CRL-5804	STANFORD_CDNA	M	Lung	Small Cell Lung Cancer (SCLC)
H1963	CRL-5982	AFFY_100K	N/A	Lung	Small Cell Lung Cancer (SCLC)
H1963	CRL-5982	STANFORD_CDNA	M	Lung	Small Cell Lung Cancer (SCLC)
H1975	CRL-5908	BCCRC_BAC	PM	Lung	Non-Small Cell Lung Cancer (NSCLC), Adenocarcinoma (AC)
H1993	CRL-5909	AFFY_100K	N/A	Lung	Non-Small Cell Lung Cancer (NSCLC), Adenocarcinoma (AC)
H1993	CRL-5909	BCCRC_BAC	PM	Lung	Non-Small Cell Lung Cancer (NSCLC), Adenocarcinoma (AC)
H2009	CRL-5911	AFFY_100K	N/A	Lung	Non-Small Cell Lung Cancer (NSCLC), Adenocarcinoma (AC)
H2009	CRL-5911	BCCRC_BAC	PM	Lung	Non-Small Cell Lung Cancer (NSCLC), Adenocarcinoma (AC)
H2052	CRL-5915	BCCRC_BAC	PM	Lung	Mesothelioma (ME)
H2087	CRL-5922	AFFY_100K	N/A	Lung	Non-Small Cell Lung Cancer (NSCLC), Adenocarcinoma (AC)
H2087	CRL-5922	BCCRC_BAC	PM	Lung	Non-Small Cell Lung Cancer (NSCLC), Adenocarcinoma (AC)
H209	HTB-172	STANFORD_CDNA	M	Lung	Small Cell Lung Cancer (SCLC)
H2107	CRL-5983	BCCRC_BAC	PM	Lung	Small Cell Lung Cancer (SCLC)
H2107	CRL-5983	STANFORD_CDNA	M	Lung	Small Cell Lung Cancer (SCLC)
H2107	CRL-5983	AFFY_10K	N/A	Lung	Small Cell Lung Cancer (SCLC)
H2122	CRL-5985	AFFY_100K	N/A	Lung	Non-Small Cell Lung Cancer (NSCLC), Adenocarcinoma (AC)
H2122	CRL-5985	BCCRC_BAC	PM	Lung	Non-Small Cell Lung Cancer (NSCLC), Adenocarcinoma (AC)
H2126	CCL-256	AFFY_100K	N/A	Lung	Non-Small Cell Lung Cancer (NSCLC), Adenocarcinoma (AC)
H2126	CCL-256	BCCRC_BAC	PM	Lung	Non-Small Cell Lung Cancer (NSCLC), Adenocarcinoma (AC)
H2126	CCL-256	BCCRC_MEDIP	N/A	Lung	Non-Small Cell Lung Cancer (NSCLC), Adenocarcinoma (AC)
H2141	CRL-5927	BCCRC_BAC	PM	Lung	Small Cell Lung Cancer (SCLC)
H2141	CRL-5927	STANFORD_CDNA	M	Lung	Small Cell Lung Cancer (SCLC)
H2141	CRL-5927	AFFY_10K	N/A	Lung	Small Cell Lung Cancer (SCLC)
H2170	CRL-5928	BCCRC_BAC	PM	Lung	Non-Small Cell Lung Cancer (NSCLC), Squamous Cell Carcinoma (SqCC)
H2171	CRL-5929	BCCRC_BAC	PM	Lung	Small Cell Lung Cancer (SCLC)
H2171	CRL-5929	STANFORD_CDNA	M	Lung	Small Cell Lung Cancer (SCLC)
H2171	CRL-5929	AFFY_10K	N/A	Lung	Small Cell Lung Cancer (SCLC)
H2195	CRL-5931	STANFORD_CDNA	M	Lung	Small Cell Lung Cancer (SCLC)
H226	CRL-5826	AFFY_100K	N/A	Lung	Non-Small Cell Lung Cancer (NSCLC), Squamous Cell Carcinoma (SqCC), NCI-60
H226	CRL-5826	BCCRC_BAC	PM	Lung	Non-Small Cell Lung Cancer (NSCLC), Squamous Cell Carcinoma (SqCC), NCI-60
H23	CRL-5800	AFFY_100K	N/A	Lung	Non-Small Cell Lung Cancer (NSCLC), Adenocarcinoma (AC), NCI-60
H2347	CRL-5942	AFFY_100K	N/A	Lung	Non-Small Cell Lung Cancer (NSCLC), Adenocarcinoma (AC)
H2347	CRL-5942	BCCRC_BAC	PM	Lung	Non-Small Cell Lung Cancer (NSCLC), Adenocarcinoma (AC)
H2882	N/A	AFFY_100K	N/A	Lung	Non-Small Cell Lung Cancer (NSCLC), Unspecified
H2887	N/A	AFFY_100K	N/A	Lung	Non-Small Cell Lung Cancer (NSCLC), Unspecified
H289	N/A	BCCRC_BAC	PM	Lung	Small Cell Lung Cancer (SCLC)
H289	N/A	STANFORD_CDNA	M	Lung	Small Cell Lung Cancer (SCLC)
H289	N/A	AFFY_10K	N/A	Lung	Small Cell Lung Cancer (SCLC)
H322M	N/A	AFFY_100K	N/A	Lung	Non-Small Cell Lung Cancer (NSCLC), Adenocarcinoma (AC), NCI-60
H358	CRL-5807	AFFY_100K	N/A	Lung	Non-Small Cell Lung Cancer (NSCLC), Bronchioalveolar carcinoma (BAC)
H358	CRL-5807	BCCRC_BAC	PM	Lung	Non-Small Cell Lung Cancer (NSCLC), Bronchioalveolar carcinoma (BAC)
H378	CRL-5808	BCCRC_BAC	PM	Lung	Small Cell Lung Cancer (SCLC)
H378	CRL-5808	STANFORD_CDNA	M	Lung	Small Cell Lung Cancer (SCLC)
H460	HTB-177	AFFY_100K	N/A	Lung	Non-Small Cell Lung Cancer (NSCLC), Large Cell Carcinoma (LCC), NCI-60
H460	HTB-177	BCCRC_BAC	PM	Lung	Non-Small Cell Lung Cancer (NSCLC), Large Cell Carcinoma (LCC), NCI-60
H520	HTB-182	BCCRC_BAC	PM	Lung	Non-Small Cell Lung Cancer (NSCLC), Squamous Cell Carcinoma (SqCC)
H522	CRL-5810	AFFY_100K	N/A	Lung	Non-Small Cell Lung Cancer (NSCLC), Adenocarcinoma (AC), NCI-60
H524	CRL-5831	AFFY_100K	N/A	Lung	Small Cell Lung Cancer (SCLC)
H524	CRL-5831	BCCRC_BAC	PM	Lung	Small Cell Lung Cancer (SCLC)
H524	CRL-5831	STANFORD_CDNA	M	Lung	Small Cell Lung Cancer (SCLC)
H526	CRL-5811	AFFY_100K	N/A	Lung	Small Cell Lung Cancer (SCLC)
H526	CRL-5811	BCCRC_BAC	PM	Lung	Small Cell Lung Cancer (SCLC)
H526	CRL-5811	STANFORD_CDNA	M	Lung	Small Cell Lung Cancer (SCLC)
H69	HTB-119	STANFORD_CDNA	M	Lung	Small Cell Lung Cancer (SCLC)
H82	HTB-175	BCCRC_BAC	PM	Lung	Small Cell Lung Cancer (SCLC)
H82	HTB-175	STANFORD_CDNA	M	Lung	Small Cell Lung Cancer (SCLC)
H841	CRL-5845	BCCRC_BAC	PM	Lung	Small Cell Lung Cancer (SCLC)
H841	CRL-5845	STANFORD_CDNA	M	Lung	Small Cell Lung Cancer (SCLC)
H889	CRL-5817	BCCRC_BAC	PM	Lung	Small Cell Lung Cancer (SCLC)
H889	CRL-5817	STANFORD_CDNA	M	Lung	Small Cell Lung Cancer (SCLC)
HBL2	N/A	BCCRC_BAC	PM	Lymphoid	Mantle Cell Lymphoma (MCL)
HCC1007BL	CRL-2319	BCCRC_BAC	PF	Blood	Lymphoblast Cell Line (BL)
HCC1007BL	CRL-2319	AFFY_10K	N/A	Blood	Lymphoblast Cell Line (BL)
HCC1008	CRL-2320	BCCRC_BAC	PF	Breast	Ductal Carcinoma (DC)
HCC1008	CRL-2320	AFFY_10K	N/A	Breast	Ductal Carcinoma (DC)
HCC1143	CRL-2321	BCCRC_BAC	PF	Breast	Primary Ductal Carcinoma (DC)
HCC1143	CRL-2321	AFFY_10K	N/A	Breast	Primary Ductal Carcinoma (DC)
HCC1143BL	CRL-2362	BCCRC_BAC	PF	Blood	Lymphoblast Cell Line (BL)
HCC1143BL	CRL-2362	AFFY_10K	N/A	Blood	Lymphoblast Cell Line (BL)
HCC1171	N/A	AFFY_100K	N/A	Lung	Non-Small Cell Lung Cancer (NSCLC), Large Cell Carcinoma (LCC)
HCC1187	CRL-2322	BCCRC_BAC	PF	Breast	Primary Ductal Carcinoma (DC)
HCC1187	CRL-2322	AFFY_10K	N/A	Breast	Primary Ductal Carcinoma (DC)
HCC1187BL	CRL-2323	BCCRC_BAC	PF	Blood	Lymphoblast Cell Line (BL)
HCC1187BL	CRL-2323	AFFY_10K	N/A	Blood	Lymphoblast Cell Line (BL)
HCC1195	N/A	BCCRC_BAC	PM	Lung	Non-Small Cell Lung Cancer (NSCLC), Adenocarcinoma (AC)
HCC1359	N/A	AFFY_100K	N/A	Lung	Non-Small Cell Lung Cancer (NSCLC), Large Cell Carcinoma (LCC)
HCC1395	CRL-2324	BCCRC_BAC	PF	Breast	Primary Ductal Carcinoma (DC)
HCC1395	CRL-2324	AFFY_10K	N/A	Breast	Primary Ductal Carcinoma (DC)
HCC1395BL	CRL-2325	BCCRC_BAC	PF	Blood	Lymphoblast Cell Line (BL)
HCC1395BL	CRL-2325	AFFY_10K	N/A	Blood	Lymphoblast Cell Line (BL)
HCC15	N/A	AFFY_100K	N/A	Lung	Non-Small Cell Lung Cancer (NSCLC), Squamous Cell Carcinoma (SqCC)
HCC15	N/A	BCCRC_BAC	PM	Lung	Non-Small Cell Lung Cancer (NSCLC), Squamous Cell Carcinoma (SqCC)
HCC1599	CRL-2331	BCCRC_BAC	PF	Breast	Primary Ductal Carcinoma (DC)
HCC1599	CRL-2331	AFFY_10K	N/A	Breast	Primary Ductal Carcinoma (DC)
HCC1599BL	CRL-2332	AFFY_10K	N/A	Blood	Lymphoblast Cell Line (BL)
HCC1833	N/A	BCCRC_BAC	PM	Lung	Non-Small Cell Lung Cancer (NSCLC), Adenocarcinoma (AC)
HCC193	N/A	AFFY_100K	N/A	Lung	Non-Small Cell Lung Cancer (NSCLC), Adenocarcinoma (AC)
HCC193	N/A	BCCRC_BAC	PM	Lung	Non-Small Cell Lung Cancer (NSCLC), Adenocarcinoma (AC)
HCC1937	CRL-2336	BCCRC_BAC	PF	Breast	Primary Ductal Carcinoma (DC)
HCC1937	CRL-2336	AFFY_10K	N/A	Breast	Primary Ductal Carcinoma (DC)
HCC1937BL	CRL-2337	BCCRC_BAC	PF	Blood	Lymphoblast Cell Line (BL)
HCC1937BL	CRL-2337	AFFY_10K	N/A	Blood	Lymphoblast Cell Line (BL)
HCC1954	CRL-2338	BCCRC_BAC	PF	Breast	Ductal Carcinoma (DC)
HCC1954BL	CRL-2339	BCCRC_BAC	PF	Blood	Lymphoblast Cell Line (BL)
HCC2157	CRL-2340	BCCRC_BAC	PF	Breast	Primary Ductal Carcinoma (DC)
HCC2157BL	CRL-2341	BCCRC_BAC	PF	Blood	Lymphoblast Cell Line (BL)
HCC2218	CRL-2343	BCCRC_BAC	PF	Breast	Primary Ductal Carcinoma (DC)
HCC2218	CRL-2343	AFFY_10K	N/A	Breast	Primary Ductal Carcinoma (DC)
HCC2218BL	CRL-2363	BCCRC_BAC	PF	Blood	Lymphoblast Cell Line (BL)
HCC2218BL	CRL-2363	AFFY_10K	N/A	Blood	Lymphoblast Cell Line (BL)
HCC2279	N/A	BCCRC_BAC	PM	Lung	Non-Small Cell Lung Cancer (NSCLC), Adenocarcinoma (AC)
HCC2450	N/A	BCCRC_BAC	PM	Lung	Non-Small Cell Lung Cancer (NSCLC), Squamous Cell Carcinoma (SqCC)
HCC2998	N/A	AFFY_100K	N/A	Colon	Colorectal Adenocarcinoma (AC)
HCC3255	N/A	BCCRC_BAC	PM	Lung	Non-Small Cell Lung Cancer (NSCLC), Adenocarcinoma (AC)
HCC33	N/A	BCCRC_BAC	PM	Lung	Small Cell Lung Cancer (SCLC)
HCC33	N/A	STANFORD_CDNA	M	Lung	Small Cell Lung Cancer (SCLC)
HCC366	N/A	AFFY_100K	N/A	Lung	Non-Small Cell Lung Cancer (NSCLC), Adenosquamous Carcinoma
HCC366	N/A	BCCRC_BAC	PM	Lung	Non-Small Cell Lung Cancer (NSCLC), Adenosquamous Carcinoma
HCC38	CRL-2314	BCCRC_BAC	PF	Breast	Primary Ductal Carcinoma (DC)
HCC38	CRL-2314	AFFY_10K	N/A	Breast	Primary Ductal Carcinoma (DC)
HCC38BL	CRL-2346	BCCRC_BAC	PF	Blood	Lymphoblast Cell Line (BL)
HCC38BL	CRL-2346	AFFY_10K	N/A	Blood	Lymphoblast Cell Line (BL)
HCC4006	CRL-2871	BCCRC_BAC	PM	Lung	Non-Small Cell Lung Cancer (NSCLC), Adenocarcinoma (AC)
HCC461	N/A	AFFY_100K	N/A	Lung	Non-Small Cell Lung Cancer (NSCLC), Adenocarcinoma (AC)
HCC461	N/A	BCCRC_BAC	PM	Lung	Non-Small Cell Lung Cancer (NSCLC), Adenocarcinoma (AC)
HCC515	N/A	AFFY_100K	N/A	Lung	Non-Small Cell Lung Cancer (NSCLC), Adenocarcinoma (AC)
HCC78	N/A	AFFY_100K	N/A	Lung	Non-Small Cell Lung Cancer (NSCLC), Adenocarcinoma (AC)
HCC78	N/A	BCCRC_BAC	PM	Lung	Non-Small Cell Lung Cancer (NSCLC), Adenocarcinoma (AC)
HCC827	CRL-2868	AFFY_100K	N/A	Lung	Non-Small Cell Lung Cancer (NSCLC), Adenocarcinoma (AC)
HCC827	CRL-2868	BCCRC_BAC	PM	Lung	Non-Small Cell Lung Cancer (NSCLC), Adenocarcinoma (AC)
HCC95	N/A	AFFY_100K	N/A	Lung	Non-Small Cell Lung Cancer (NSCLC), Squamous Cell Carcinoma (SqCC)
HCC95	N/A	BCCRC_BAC	PM	Lung	Non-Small Cell Lung Cancer (NSCLC), Squamous Cell Carcinoma (SqCC)
HCC970	N/A	STANFORD_CDNA	M	Lung	Small Cell Lung Cancer (SCLC)
HCT116	CCL-247	AFFY_100K	N/A	Colon	Colorectal Adenocarcinoma (AC), NCI-60
HCT15	CCL-225	AFFY_100K	N/A	Colon	Colorectal Carcinoma, NCI-60
HeLa	CCL-2	BCCRC_BAC	PF	Cervix	Adenocarcinoma (AC)
HepG2	HB-8065	BCCRC_BAC	PM	Liver	Hepatocellular Carcinoma
HL60	CCL-240	AFFY_100K	N/A	Blood	Acute Promyelocytic Leukemia (PML), NCI-60
HL60	CCL-240	BCCRC_BAC	PM	Blood	Acute Promyelocytic Leukemia (PML), NCI-60
HOP62	N/A	AFFY_100K	N/A	Lung	Non-Small Cell Lung Cancer (NSCLC), Adenocarcinoma (AC), NCI-60
HOP92	N/A	AFFY_100K	N/A	Lung	Non-Small Cell Lung Cancer (NSCLC), Large Cell Carcinoma (LCC), NCI-60
HS578T	HTB-126	AFFY_100K	N/A	Breast	Carcinoma, NCI-60
HT29	HTB-38	AFFY_100K	N/A	Colon	Colorectal Adenocarcinoma (AC), NCI-60
HT29	HTB-38	BCCRC_BAC	PM	Colon	Colorectal Adenocarcinoma (AC), NCI-60
IGROV1	N/A	AFFY_100K	N/A	Ovary	Adenocarcinoma (AC), NCI-60
JVM2	N/A	BCCRC_BAC	PM	Lymphoid	Mantle Cell Lymphoma (MCL)
K562	CCL-243	AFFY_100K	N/A	Blood	Chronic Myelogenous Leukemia (CML), NCI-60
K562	CCL-243	BCCRC_BAC	PM	Blood	Chronic Myelogenous Leukemia (CML), NCI-60
KM12	N/A	AFFY_100K	N/A	Colon	Adenocarcinoma (AC), NCI-60
LNCaP	CRL-1740	BCCRC_BAC	PM	Prostate	Carcinoma
LOX_IMVI	N/A	AFFY_100K	N/A	Skin	Melanoma, NCI-60
M14	N/A	AFFY_100K	N/A	Skin	Melanoma, NCI-60
MALME3M	HTB-64	AFFY_100K	N/A	Skin	Melanoma, NCI-60
MCF7	HTB-22	AFFY_100K	N/A	Breast	Adenocarcinoma (AC), NCI-60
MCF7	HTB-22	BCCRC_BAC	PF	Breast	Adenocarcinoma (AC), NCI-60
MCF7	HTB-22	STANFORD_CDNA	F	Breast	Adenocarcinoma (AC), NCI-60
MCF7	HTB-22	AFFY_10K	N/A	Breast	Adenocarcinoma (AC), NCI-60
MDA_MB_231	HTB-26	AFFY_100K	N/A	Breast	Adenocarcinoma (AC), NCI-60
MDA_MB_231	HTB-26	BCCRC_BAC	PF	Breast	Adenocarcinoma (AC), NCI-60
MDA_MB_435	HTB-129	AFFY_100K	N/A	Breast	Ductal Carcinoma (DC), NCI-60
ME180	HTB-33	BCCRC_BAC	PF	Cervix	Epidermoid Carcinoma
MG63	CRL-1427	BCCRC_BAC	PM	Bone	Osteosarcoma
MOLT4	CRL-1582	AFFY_100K	N/A	Blood	Acute Lymphoblastic Leukemia, NCI-60
MS751	HTB-34	BCCRC_BAC	PF	Cervix	Epidermoid Carcinoma
NCEB1	N/A	BCCRC_BAC	PM	Lymphoid	Mantle Cell Lymphoma (MCL)
NCI_ADR_RES	N/A	AFFY_100K	N/A	Breast	Adenocarcinoma (AC), NCI-60
OVCAR3	HTB-161	AFFY_100K	N/A	Ovary	Adenocarcinoma (AC), NCI-60
OVCAR4	N/A	AFFY_100K	N/A	Ovary	Adenocarcinoma (AC), NCI-60
OVCAR5	N/A	AFFY_100K	N/A	Ovary	Adenocarcinoma (AC), NCI-60
OVCAR8	N/A	AFFY_100K	N/A	Ovary	Carcinoma, NCI-60
PC3	CRL-1435	AFFY_100K	N/A	Prostate	Adenocarcinoma (AC), NCI-60
PC3	CRL-1435	BCCRC_BAC	PM	Prostate	Adenocarcinoma (AC), NCI-60
Rec1	N/A	BCCRC_BAC	PM	Lymphoid	Mantle Cell Lymphoma (MCL)
RPMI8226	CCL-155	AFFY_100K	N/A	Bone Marrow	Multiple Myeloma, NCI-60
RPMI8226	CCL-155	BCCRC_BAC	PM	Bone Marrow	Multiple Myeloma, NCI-60
SF268	N/A	AFFY_100K	N/A	Brain	Glioblastoma, NCI-60
SF295	N/A	AFFY_100K	N/A	CNS	Glioblastoma, NCI-60
SF539	N/A	AFFY_100K	N/A	Brain	Glioblastoma, NCI-60
SiHa	HTB-35	BCCRC_BAC	PF	Cervix	Squamous Cell Carcinoma (SqCC)
SK_MEL_2	N/A	AFFY_100K	N/A	Skin	Melanoma, NCI-60
SK_MEL_28	HTB-72	AFFY_100K	N/A	Skin	Melanoma, NCI-60
SK_MEL_28	HTB-72	BCCRC_BAC	PM	Skin	Melanoma, NCI-60
SK_MEL_5	N/A	AFFY_100K	N/A	Skin	Melanoma, NCI-60
SK_MES_1	HTB-58	BCCRC_BAC	PM	Lung	Non-Small Cell Lung Cancer (NSCLC), Squamous Cell Carcinoma (SqCC)
SK_OV_3	HTB-77	AFFY_100K	N/A	Ovary	Adenocarcinoma (AC), NCI-60
SK_OV_3	HTB-77	BCCRC_BAC	PF	Ovary	Adenocarcinoma (AC), NCI-60
SkBr3	HTB-30	BCCRC_BAC	PF	Breast	Adenocarcinoma (AC)
SN12C	N/A	AFFY_100K	N/A	Kidney	Renal Cell Carcinoma, NCI-60
SNB19	N/A	AFFY_100K	N/A	Brain	Glioblastoma, NCI-60
SNB75	N/A	AFFY_100K	N/A	Brain	Glioblastoma, NCI-60
SP49	N/A	BCCRC_BAC	PM	Lymphoid	Mantle Cell Lymphoma (MCL)
SR	N/A	AFFY_100K	N/A	Blood	Leukemia, Lymphoma Cell Line, NCI-60
SW48	CCL-231	BCCRC_BAC	PM	Colon	Colorectal Adenocarcinoma (AC)
SW620	N/A	AFFY_100K	N/A	Colon	Carcinoma, NCI-60
SW756	CRL-10302	BCCRC_BAC	PF	Cervix	Squamous Cell Carcinoma (SqCC)
SW900	HTB-59	BCCRC_BAC	PM	Lung	Non-Small Cell Lung Cancer (NSCLC), Squamous Cell Carcinoma (SqCC)
T47D	HTB-133	AFFY_100K	N/A	Breast	Ductal Carcinoma (DC), NCI-60
T47D	HTB-133	BCCRC_BAC	PF	Breast	Ductal Carcinoma (DC), NCI-60
TK10	N/A	AFFY_100K	N/A	Kidney	Renal Cell Carcinoma, NCI-60
TOV_112D	CRL-11731	BCCRC_BAC	PF	Ovary	Primary Malignant Adenocarcinoma (AC), Endometrioid Carcinoma
U251	N/A	AFFY_100K	N/A	Brain	Glioblastoma, NCI-60
UACC257	N/A	AFFY_100K	N/A	Skin	Melanoma, NCI-60
UACC62	N/A	AFFY_100K	N/A	Skin	Melanoma, NCI-60
UACC812	CRL-1897	AFFY_10K	N/A	Breast	Ductal Carcinoma (DC)
UACC893	CRL-1902	BCCRC_BAC	PF	Breast	Primary Ductal Carcinoma (DC)
UO31	N/A	AFFY_100K	N/A	Kidney	Renal Cell Carcinoma, NCI-60
UPN1	N/A	BCCRC_BAC	PM	Lymphoid	Mantle Cell Lymphoma (MCL)
WM115	CRL-1675	BCCRC_BAC	PM	Skin	Melanoma
Z138	N/A	BCCRC_BAC	PM	Lymphoid	Mantle Cell Lymphoma (MCL)
ZR_75_30	CRL-1504	BCCRC_BAC	PF	Breast	Ductal Carcinoma (DC)
